# Supplementary material for: Heavy Metal Accumulation and Human Health Risk in Mediterranean Mussels from the Southern Marmara Sea, Türkiye
Source: Toxics. 2025 Dec 17;13(12):1084. doi: 10.3390/toxics13121084 (PMC12737311; doi:10.3390/toxics13121084)
Supplement: Supplementary file 1 [file toxics-13-01084-s001.zip]

Archive with 1 entries (1 files):
- toxics-4025079-supplementary.pdf
